# Supplementary material for: Antigen Coverage Presented by MHC Class I Has a Negative Correlation with SARS-CoV-2-Induced Mortality
Source: Vaccines (Basel). 2022 Nov 13;10(11):1917. doi: 10.3390/vaccines10111917 (PMC9698063; doi:10.3390/vaccines10111917)
Supplement: Supplementary file 1 [file vaccines-10-01917-s001.zip]

Archive with 1 entries (1 files):
- vaccines-1954857-supplementary.pdf
